# Supplementary material for: Differing Alterations of Two Esca Associated Fungi, Phaeoacremonium aleophilum and Phaeomoniella chlamydospora on Transcriptomic Level, to Co-Cultured Vitis vinifera L. calli
Source: PLoS One. 2016 Sep 22;11(9):e0163344. doi: 10.1371/journal.pone.0163344 (PMC5033417; doi:10.1371/journal.pone.0163344)
Supplement: S1 Table — Columns: gene name, differential transcription (log2), average transcription (log2), probability to dismiss H0, gene description 1, gene description 2, GO annotation, pathway annotation. (TXT) [file pone.0163344.s006.txt]

gene	PchVV_Pch	A	p	desc1	desc2	GO	path
PCH_00001.2	1.285768499	7.103685918	0.007371813	Major Facilitator Superfamily	Major facilitator superfamily	GO:0016021|GO:0055085	NA
PCH_00075.2	0.973402205	7.125443372	0.00365734	Gcn5-related N-acetyltransferase (GNAT) domain profile.	GNAT domain	GO:0008080	NA
PCH_00199.2	-1.23387949	9.517624661	0.005067039	UBA/TS-N domain	Ubiquitin-associated domain/translation elongation factor EF-Ts, N-terminal	GO:0005515	NA
PCH_00261.2	1.901583647	9.624783373	0.001416827	Pectinesterase signature 1.	Pectinesterase, active site	NA	KEGG: 00040+3.1.1.11|KEGG: 00500+3.1.1.11|MetaCyc: PWY-1081|MetaCyc: PWY-7246|MetaCyc: PWY-7248|UniPathway: UPA00545
PCH_00300.2	2.170525845	-2.283980544	0.001750507	YIF1	Hrf1	NA	NA
PCH_00335.2	-1.295419771	10.11876929	0.00525895	30S ribosomal protein S24e [rps24e].	Ribosomal protein S24e	GO:0003735|GO:0005622|GO:0005840|GO:0006412	NA
PCH_00365.2	-0.815100286	8.062467034	0.008723628	Eukaryotic RNA Recognition Motif (RRM) profile.	RNA recognition motif domain	GO:0003676	NA
PCH_00384.2	-0.990716854	7.442293391	0.002702765	Haloacid dehalogenase-like hydrolase	HAD-superfamily hydrolase, subfamily IIA	NA	NA
PCH_00399.2	2.775678021	8.011671171	0.004052247	NmrA-like family	NmrA-like	NA	NA
PCH_00427.2	0.719942444	5.850090067	0.009197759	Pyridoxamine 5-phosphate oxidase	Pyridoxamine 5-phosphate oxidase, Alr4036 family, FMN-binding domain	GO:0010181	NA
PCH_00441.2	-1.338974118	9.439563788	0.00267539	S8e: ribosomal protein S8.e	Ribosomal protein S8e	GO:0003735|GO:0005622|GO:0005840|GO:0006412	NA
PCH_00449.2	1.392185527	10.35562854	0.005600786	AN1-like Zinc finger	Zinc finger, AN1-type	GO:0008270	NA
PCH_00455.2	2.31426417	7.071040847	0.007762586	Enoylreductase	GroES (chaperonin 10)-like	NA	NA
PCH_00459.2	1.604870314	7.110801737	0.007762365	F-box domain profile.	F-box domain	GO:0005515	NA
PCH_00461.2	2.321721775	7.324145555	0.002065196	D-isomer specific 2-hydroxyacid dehydrogenase, catalytic domain	D-isomer specific 2-hydroxyacid dehydrogenase, catalytic domain	GO:0008152|GO:0016616|GO:0051287|GO:0055114	NA
PCH_00477.2	0.877715402	12.57393883	0.006598926	Fatty acid hydroxylase superfamily	Fatty acid hydroxylase	GO:0005506|GO:0006633|GO:0016491|GO:0055114	NA
PCH_00486.2	2.188271664	9.766684673	0.007635625	Platelet-activating factor acetylhydrolase, isoform II	Platelet-activating factor acetylhydrolase	GO:0003847|GO:0016042	KEGG: 00565+3.1.1.47
PCH_00502.2	-0.982588457	2.616425035	0.008489504	NodB homology domain profile.	Polysaccharide deacetylase	GO:0005975|GO:0016810	NA
PCH_00503.2	-1.308867494	7.90469763	0.007513453	Mandelate racemase / muconate lactonizing enzyme family signature 1.	Mandelate racemase/muconate lactonizing enzyme, conserved site	GO:0009063	NA
PCH_00568.2	-1.197130386	8.500533841	0.006896354	Ribosomal protein S19e	Ribosomal protein S19e	GO:0003735|GO:0005622|GO:0005840|GO:0006412	NA
PCH_00575.2	-1.425853471	7.16178388	0.005151945	Methyltransferase domain	NA	NA	NA
PCH_00610.2	-0.976586379	9.718184249	0.003107185	Ribosomal protein L22 signature.	Ribosomal protein L22/L17, conserved site	GO:0003735|GO:0005622|GO:0005840|GO:0006412	NA
PCH_00816.2	-1.299098022	6.031190764	0.00568879	Haloacid dehalogenase-like hydrolase	HAD-superfamily hydrolase, subfamily IIA	NA	NA
PCH_00882.2	-1.138137969	9.511855638	0.004345911	Aldo/keto reductase family signature 1.	Aldo/keto reductase, conserved site	GO:0016491|GO:0055114	NA
PCH_00915.2	1.222154638	6.301634983	0.00576382	Pyridine nucleotide disulphide reductase class-II signature	Pyridine nucleotide-disulphide oxidoreductase, class-II	GO:0016491|GO:0055114	NA
PCH_01032.2	1.349654771	9.322663129	0.009815652	Fe-S cluster assembly protein <gene_name> [DRE2].	Anamorsin	GO:0005737|GO:0006915|GO:0016226|GO:0051536	NA
PCH_01114.2	0.910809076	8.553721291	0.009673539	P450 superfamily signature	Cytochrome P450	GO:0005506|GO:0016705|GO:0020037|GO:0055114	Reactome: REACT_13433
PCH_01163.2	1.300222411	6.37813951	0.002785691	Tyrosine specific protein phosphatases active site.	Protein-tyrosine phosphatase, active site	GO:0004725|GO:0016311|GO:0016791	NA
PCH_01303.2	1.101304771	8.594799649	0.002125169	Fungal protein of unknown function (DUF1774)	Protein of unknown function DUF1774, fungi	NA	NA
PCH_01336.2	-0.985820493	10.4535008	0.003812436	Ribosomal protein L19e	Ribosomal protein L19/L19e domain	GO:0003735|GO:0005622|GO:0005840|GO:0006412	NA
PCH_01391.2	3.452780203	6.639454841	0.001113796	Ferredoxin reductase-type FAD binding domain profile.	Ferredoxin reductase-type FAD-binding domain	GO:0016491|GO:0055114	NA
PCH_01510.2	1.115401659	6.623198943	0.00445456	Insulin-induced protein (INSIG)	Insulin-induced protein family	NA	NA
PCH_01570.2	3.128810911	7.29582842	0.008262927	Glucose/ribitol dehydrogenase family signature	Glucose/ribitol dehydrogenase	NA	NA
PCH_01604.2	-0.979002368	7.193751869	0.00905945	Q_tRNA_tgt: queuine tRNA-ribosyltransferase	Queuine tRNA-ribosyltransferase	GO:0008033|GO:0008479|GO:0008616	MetaCyc: PWY-6700|UniPathway: UPA00392
PCH_01634.2	-1.30786405	10.54894362	0.001771365	L7: 60S ribosomal protein L7	Ribosomal protein L7, eukaryotic	NA	NA
PCH_01650.2	-1.00821327	9.62009508	0.006374192	Ribosomal protein S7e	Ribosomal protein S7e	GO:0003735|GO:0005622|GO:0005840|GO:0006412	NA
PCH_01677.2	1.487511789	2.385454924	0.004224774	Dienelactone hydrolase family	Dienelactone hydrolase	GO:0016787	NA
PCH_01766.2	1.271724877	2.953200563	0.004192716	UDP-glucose 4-epimerase C-term subunit	UDP-glucose 4-epimerase C-terminal domain	NA	KEGG: 00052+5.1.3.2|KEGG: 00520+5.1.3.2|MetaCyc: PWY-3821|MetaCyc: PWY-6317|MetaCyc: PWY-6397|MetaCyc: PWY-6527|MetaCyc: PWY-7328|MetaCyc: PWY-7344|UniPathway: UPA00214
PCH_01778.2	1.889380884	7.655799455	0.002724026	Methyltransferase domain	NA	NA	NA
PCH_01924.2	-0.776638453	7.077457852	0.007048108	WD40 repeats	WD40 repeat	GO:0005515	NA
PCH_01955.2	-0.80358543	8.968127519	0.005930317	Eukaryotic translation initiation factor 3 subunit D [EIF3D].	Eukaryotic translation initiation factor 3 subunit D	GO:0003743|GO:0005737|GO:0005852	NA
PCH_01970.2	0.86699764	5.839631365	0.009752821	NA	NAD(P)-binding domain	NA	NA
PCH_02049.2	1.127847208	9.208034751	0.00534644	DSBA-like thioredoxin domain	DSBA-like thioredoxin domain	GO:0015035	NA
PCH_02267.2	0.918153299	10.24545025	0.005340043	Ubiquitin 3 binding protein But2 C-terminal domain	Ubiquitin 3 binding protein But2, C-terminal	NA	NA
PCH_02292.2	2.684508062	5.948161143	0.000688596	Nitronate monooxygenase	2-nitropropane dioxygenase, NPD	GO:0018580|GO:0055114	KEGG: 00910+1.13.12.16|MetaCyc: PWY-723
PCH_02435.2	1.687485464	7.205747905	0.002867235	acr3: arsenical-resistance protein	Arsenical-resistance protein ACR3	GO:0016021	NA
PCH_02447.2	1.543745824	6.431164627	0.008423611	alpha/beta hydrolase fold	Alpha/beta hydrolase fold-1	NA	NA
PCH_02447.2	1.543745824	6.431164627	0.008423611	NA	Homoserine acetyltransferase	GO:0004414|GO:0005737|GO:0009086	KEGG: 00270+2.3.1.31|MetaCyc: PWY-5344|UniPathway: UPA00051
PCH_02505.2	1.252968213	10.75762186	0.003467488	Cytochrome b5-like Heme/Steroid binding domain	Inositolphosphorylceramide-B hydroxylase	GO:0005506|GO:0005783|GO:0006665|GO:0016491|GO:0055114	KEGG: 00231+1.-.-.-|KEGG: 00592+1.-.-.-|KEGG: 00633+1.-.-.-|KEGG: 00780+1.-.-.-|KEGG: 00860+1.-.-.-|KEGG: 00950+1.-.-.-|KEGG: 00981+1.-.-.-
PCH_02588.2	1.426008284	5.51208293	0.00267545	NA	Ribosomal protein S5 domain 2-type fold	NA	NA
PCH_02624.2	-1.350652156	10.94483929	0.002361544	30S ribosomal protein S4e [rps4e].	Ribosomal protein S4e	GO:0003735|GO:0005622|GO:0005840|GO:0006412	NA
PCH_02631.2	1.704903529	7.039681485	0.000649784	Uncharacterized conserved protein (DUF2183)	Domain of unknown function DUF2183	NA	NA
PCH_02648.2	0.972000799	9.283509399	0.006693259	Uncharacterised protein (DUF2406)	Protein of unknown function DUF2406	NA	NA
PCH_02658.2	2.416712142	5.528244274	0.005683331	NA	Glycoside hydrolase, catalytic domain	GO:0005975	NA
PCH_02659.2	2.354319952	5.241545707	0.007956988	NA	Glycoside hydrolase, catalytic domain	GO:0005975	NA
