# Supplementary material for: Differing Alterations of Two Esca Associated Fungi, Phaeoacremonium aleophilum and Phaeomoniella chlamydospora on Transcriptomic Level, to Co-Cultured Vitis vinifera L. calli
Source: PLoS One. 2016 Sep 22;11(9):e0163344. doi: 10.1371/journal.pone.0163344 (PMC5033417; doi:10.1371/journal.pone.0163344)
Supplement: S2 Table — Columns: gene name, differential transcription (log2), average transcription (log2), probability to dismiss H0, gene description 1, gene description 2, GO annotation, pathway annotation. (TXT) [file pone.0163344.s007.txt]

gene	palVV_pal	A	p	desc1	desc2	GO	path
PAL_00012.2	2.042950213	6.567109772	0.001248544	Methyltransferase domain	Methyltransferase type 11	GO:0008152|GO:0008168	NA
PAL_00041.2	4.075235453	12.20234519	0.00350404	Bacterial opsin signature	Rhodopsin, archaeal/bacterial/fungal	GO:0005216|GO:0006811|GO:0016020	NA
PAL_00045.2	3.359892206	7.637465054	0.006580641	NA	Armadillo-type fold	GO:0005488	NA
PAL_00046.2	3.896062089	4.901574075	0.00508789	NA	Armadillo-like helical	NA	NA
PAL_00047.2	3.36381364	7.708757938	0.002257613	NA	Armadillo-type fold	GO:0005488	NA
PAL_00051.2	1.0604699	9.038835006	0.004368365	nagA: N-acetylglucosamine-6-phosphate deacetylase	N-acetylglucosamine-6-phosphate deacetylase	GO:0006044|GO:0008448	KEGG: 00052+3.5.1.25|KEGG: 00520+3.5.1.25|MetaCyc: PWY-6517|MetaCyc: PWY-6906|MetaCyc: PWY-7077
PAL_00068.2	-1.002824646	6.895317313	0.006217276	Telomere regulation protein Stn1	Telomere length regulation Stn1, N-terminal	NA	NA
PAL_00082.2	-1.623540752	6.448078731	0.005518318	Glutathione-dependent formaldehyde-activating enzyme	Glutathione-dependent formaldehyde-activating enzyme/centromere protein V	GO:0008152|GO:0016846	KEGG: 00680+4.4.1.22|MetaCyc: PWY-1801|UniPathway: UPA00562
PAL_00094.2	-1.935910327	7.119079199	0.003293715	Heterokaryon incompatibility protein (HET)	Heterokaryon incompatibility	NA	NA
PAL_00101.2	1.715404962	10.38699831	0.001650436	Acetyl-CoA hydrolase/transferase N-terminal domain	Acetyl-CoA hydrolase/transferase	GO:0003824|GO:0006084	NA
PAL_00103.2	-2.395996187	6.483871794	0.00224523	Serine hydrolase (FSH1)	Serine hydrolase FSH	NA	NA
PAL_00104.2	-2.50090301	8.531279532	0.001171093	Aldose 1-epimerase	Aldose 1-/Glucose-6-phosphate 1-epimerase	GO:0005975|GO:0016853	NA
PAL_00105.2	-3.755328144	6.886015702	0.000163416	Alcohol dehydrogenase GroES-like domain	Alcohol dehydrogenase GroES-like	GO:0016491|GO:0055114	NA
PAL_00137.2	-2.72509184	9.237288248	0.00995332	Alpha/beta hydrolase family	NA	NA	NA
PAL_00141.2	-4.076872639	6.234673183	6.52E-05	NADH:flavin oxidoreductase / NADH oxidase family	NADH:flavin oxidoreductase/NADH oxidase, N-terminal	GO:0010181|GO:0016491|GO:0055114	NA
PAL_00144.2	-2.208284163	8.655307104	0.005984788	Putative AMP-binding domain signature.	AMP-binding, conserved site	NA	NA
PAL_00151.2	-2.235262277	7.925623357	0.000711725	Alcohol dehydrogenase GroES-like domain	Alcohol dehydrogenase GroES-like	GO:0016491|GO:0055114	NA
PAL_00170.2	-2.024454383	7.233509383	0.000747806	Tyrosine specific protein phosphatases family profile.	Protein-tyrosine/Dual specificity phosphatase	GO:0016311|GO:0016791	NA
PAL_00190.2	-1.91048145	4.442851542	0.009980142	Uncharacterised ACR, YggU family COG1872	Protein of unknown function DUF167	NA	NA
PAL_00212.2	1.153269303	9.191604398	0.002879428	flav_wrbA: NAD(P)H:quinone oxidoreductase, type IV	Flavoprotein WrbA	GO:0010181|GO:0045892	KEGG: 00130+1.6.5.2|MetaCyc: PWY-6785
PAL_00214.2	-1.212059166	6.380631506	0.001346245	Ankyrin repeat profile.	Ankyrin repeat	GO:0005515	NA
PAL_00216.2	-0.978135688	8.244568614	0.008552883	Aminotransferase class I and II	Aminotransferase, class I/classII	GO:0009058|GO:0030170	NA
PAL_00218.2	-1.077266867	5.498669413	0.00186299	Protein of unknown function (DUF2470)	Domain of unknown function DUF2470	NA	NA
PAL_00235.2	1.165896061	6.214511725	0.005853748	Major Facilitator Superfamily	Major facilitator superfamily	GO:0016021|GO:0055085	NA
PAL_00237.2	-1.853101547	8.000760311	0.00706673	Acetyltransferase (GNAT) family	GNAT domain	GO:0008080	NA
PAL_00238.2	-0.664893107	8.614134944	0.006667084	AAA domain	P-loop containing nucleoside triphosphate hydrolase	NA	NA
PAL_00287.2	1.508526866	4.190198147	0.00235803	Zinc-binding dehydrogenase	Alcohol dehydrogenase, C-terminal	GO:0008270|GO:0016491|GO:0055114	NA
PAL_00288.2	1.068717187	7.608634305	0.008532241	Putative methyltransferase	Nicotinamide N-methyltransferase-like	NA	NA
PAL_00296.2	-1.13198217	4.187030513	0.009509878	NA	Metal-dependent hydrolase, composite domain	GO:0016810	NA
PAL_00304.2	-2.416580167	6.90918634	0.002010599	Ubiquitin C-terminal hydrolase (C12) family signature	Peptidase C12, ubiquitin carboxyl-terminal hydrolase	GO:0004843|GO:0005622|GO:0006511	NA
PAL_00338.2	-1.995701317	9.284259802	0.009374835	LETM1-like protein	LETM1-like	NA	NA
PAL_00391.2	-0.876710149	8.432211587	0.003270075	tRNAHis guanylyltransferase	tRNAHis guanylyltransferase catalytic domain	GO:0000287|GO:0006400|GO:0008193	NA
PAL_00393.2	-1.100250752	5.469854081	0.008518689	CBM1 (carbohydrate binding type-1) domain profile.	Cellulose-binding domain, fungal	GO:0004553|GO:0005576|GO:0005975|GO:0030248	NA
PAL_00450.2	-1.161679095	6.199056296	0.005843061	Short-chain dehydrogenase/reductase (SDR) superfamily signature	Short-chain dehydrogenase/reductase SDR	GO:0008152|GO:0016491	NA
PAL_00456.2	1.624228915	7.688090063	0.006126354	Dihydrodipicolinate synthase signature	DapA-like	GO:0008152|GO:0016829	NA
PAL_00466.2	-3.223986442	7.031469481	0.000326388	SnoaL-like domain	NA	NA	NA
PAL_00499.2	-2.027810419	6.929619308	0.000600155	Galactosyltransferase	Glycosyl transferase, family 31	GO:0006486|GO:0008378|GO:0016020	UniPathway: UPA00378
PAL_00524.2	-0.914424403	6.154791811	0.002677628	Inositol-pentakisphosphate 2-kinase	Inositol-pentakisphosphate 2-kinase	GO:0005524|GO:0035299	KEGG: 00562+2.7.1.158|MetaCyc: PWY-4661|MetaCyc: PWY-6361|MetaCyc: PWY-6362|MetaCyc: PWY-6369|MetaCyc: PWY-6372|MetaCyc: PWY-6554
PAL_00526.2	0.844244633	6.289020054	0.00856202	Epoxide hydrolase signature	Epoxide hydrolase-like	GO:0003824	NA
PAL_00547.2	1.672123662	7.973915875	0.009616649	Glucose/ribitol dehydrogenase family signature	Glucose/ribitol dehydrogenase	NA	NA
PAL_00561.2	-1.113154588	7.811970225	0.006187236	Heterokaryon incompatibility protein (HET)	Heterokaryon incompatibility	NA	NA
PAL_00562.2	2.244670321	11.54125305	0.002767689	Chaperonins clpA/B signature 1.	ClpA/B, conserved site 1	GO:0005524	NA
PAL_00584.2	-1.301576403	6.63552299	0.003612634	Protein of unknown function (DUF3605)	Protein of unknown function DUF3605	NA	NA
PAL_00606.2	-2.867949008	5.943532209	0.005598645	Major Facilitator Superfamily	Major facilitator superfamily	GO:0016021|GO:0055085	NA
PAL_00621.2	-0.942145835	11.7499515	0.004090936	Glycosyl hydrolases family 16	Glycoside hydrolase, family 16	GO:0004553|GO:0005975	NA
PAL_00629.2	0.980438581	10.12323686	0.005421452	Dyp-type peroxidase family	Dyp-type peroxidase	GO:0004601|GO:0020037|GO:0055114	KEGG: 00480+1.11.1.-
PAL_00630.2	-1.701845826	11.22333401	0.005728838	Major facilitator superfamily (MFS) profile.	Major facilitator superfamily domain	NA	NA
PAL_00656.2	-1.563644049	6.142319621	0.002380677	NA	Glutathione-dependent formaldehyde-activating enzyme/centromere protein V	GO:0008152|GO:0016846	KEGG: 00680+4.4.1.22|MetaCyc: PWY-1801|UniPathway: UPA00562
PAL_00681.2	-0.963345872	6.654535227	0.008017175	WSC domain	Carbohydrate-binding WSC	NA	NA
PAL_00688.2	-2.301517166	7.631115169	0.002060825	HD domain	HD domain	GO:0008081|GO:0046872	NA
PAL_00698.2	1.328698064	7.303724585	0.004008687	NA	NA	NA	NA
PAL_00724.2	-5.411805436	2.439325934	0.000543262	Berberine and berberine like	Berberine/berberine-like	GO:0016491|GO:0050660|GO:0055114	NA
PAL_00725.2	-3.739685045	6.233060917	4.92E-05	Alcohol dehydrogenase GroES-like domain	Alcohol dehydrogenase GroES-like	GO:0016491|GO:0055114	NA
PAL_00748.2	-1.086137875	8.193637838	0.004869513	Pyruvate carboxyltransferase domain.	Pyruvate carboxyltransferase	GO:0003824	NA
PAL_00750.2	-3.288583358	4.854823289	0.000421498	NA	NA	NA	NA
PAL_00783.2	1.43834623	8.815986818	0.003067769	Beta-eliminating lyase	Aromatic amino acid beta-eliminating lyase/threonine aldolase	GO:0006520|GO:0016829	NA
PAL_00788.2	1.407291053	6.804609497	0.004774646	NADH:flavin oxidoreductase / NADH oxidase family	NADH:flavin oxidoreductase/NADH oxidase, N-terminal	GO:0010181|GO:0016491|GO:0055114	NA
PAL_00789.2	1.292078799	7.559730954	0.007071207	Glycosyltransferase family 17	Glycosyl transferase, family 17	GO:0003830|GO:0006487|GO:0016020	KEGG: 00510+2.4.1.144|UniPathway: UPA00378
PAL_00835.2	-1.794610823	9.399819155	0.001961156	Eukaryotic protein of unknown function (DUF829)	Protein of unknown function DUF829, TMEM53	NA	NA
PAL_00872.2	-1.908038484	3.094532933	0.001001101	Major facilitator superfamily (MFS) profile.	Sugar transporter, conserved site	GO:0005215|GO:0006810|GO:0016020|GO:0055085	NA
PAL_00893.2	-2.539044157	8.244845614	0.001489165	ORMDL family	ORMDL	GO:0016021	NA
PAL_00909.2	0.949670628	7.928802002	0.003367928	IBR domain	Zinc finger, C6HC-type	GO:0008270	NA
PAL_00921.2	-1.7220908	7.99578383	0.006374953	Alpha/beta hydrolase family	NA	NA	NA
PAL_00922.2	-0.811741892	7.696366232	0.007209116	Eukaryotic phosphomannomutase	Eukaryotic phosphomannomutase	GO:0004615|GO:0005737|GO:0019307	KEGG: 00051+5.4.2.8|KEGG: 00520+5.4.2.8|MetaCyc: PWY-5659|MetaCyc: PWY-882|Reactome: REACT_17015|UniPathway: UPA00126
PAL_01000.2	-0.93080297	6.010458299	0.006168996	COG (conserved oligomeric Golgi) complex component, COG2	Conserved oligomeric Golgi complex, subunit 2, N-terminal	NA	NA
PAL_01001.2	-2.977810632	11.02919657	0.003984991	Fatty acid desaturases family 1 signature.	Fatty acid desaturase, type 1, C-terminal	GO:0004768|GO:0005506|GO:0005783|GO:0006633|GO:0016020|GO:0055114	MetaCyc: PWY-5996
PAL_01063.2	-0.769893822	9.261713434	0.007071906	ATP-grasp fold profile.	ATP-grasp fold	GO:0005524|GO:0046872	NA
PAL_01077.2	-0.716088517	8.039017269	0.004903171	Stress responsive A/B Barrel Domain	Stress responsive alpha-beta barrel	NA	NA
PAL_01110.2	-3.965397027	7.838633931	0.003893929	NADH:flavin oxidoreductase / NADH oxidase family	NADH:flavin oxidoreductase/NADH oxidase, N-terminal	GO:0010181|GO:0016491|GO:0055114	NA
PAL_01151.2	-1.216035075	8.61760757	0.003101546	2OG-Fe(II) oxygenase superfamily	Oxoglutarate/iron-dependent dioxygenase	GO:0016491|GO:0016706|GO:0055114	NA
PAL_01198.2	0.833700646	6.898799829	0.003558166	lumazine-synth: 6,7-dimethyl-8-ribityllumazine synthase	6,7-dimethyl-8-ribityllumazine synthase	GO:0009231|GO:0009349	KEGG: 00740+2.5.1.78|MetaCyc: PWY-6167|MetaCyc: PWY-6168|UniPathway: UPA00275
PAL_01216.2	-0.993734773	8.292374593	0.001975857	Proteasome subunit	Proteasome, subunit alpha/beta	GO:0004298|GO:0005839|GO:0051603	Reactome: REACT_11045|Reactome: REACT_13|Reactome: REACT_13635|Reactome: REACT_152|Reactome: REACT_1538|Reactome: REACT_383|Reactome: REACT_578|Reactome: REACT_6185|Reactome: REACT_6850
PAL_01237.2	-1.143427366	6.017870413	0.002475584	Glutathione-dependent formaldehyde-activating enzyme	Glutathione-dependent formaldehyde-activating enzyme/centromere protein V	GO:0008152|GO:0016846	KEGG: 00680+4.4.1.22|MetaCyc: PWY-1801|UniPathway: UPA00562
PAL_01242.2	-1.273723324	8.783372332	0.00805047	Chaperonins TCP-1 signature 3.	Chaperonin TCP-1, conserved site	GO:0005524|GO:0006457|GO:0051082	Reactome: REACT_17015
PAL_01256.2	-1.242558658	10.03402261	0.005887346	Protein of unknown function (DUF4243)	Domain of unknown function DUF4243	NA	KEGG: 00231+1.-.-.-|KEGG: 00592+1.-.-.-|KEGG: 00633+1.-.-.-|KEGG: 00780+1.-.-.-|KEGG: 00860+1.-.-.-|KEGG: 00950+1.-.-.-|KEGG: 00981+1.-.-.-|UniPathway: UPA00287
PAL_01262.2	-0.928526075	7.380766942	0.006352982	SHS2 domain found in N terminus of Rpb7p/Rpc25p/MJ0397	RNA polymerase Rpb7, N-terminal	GO:0003899|GO:0006351	NA
PAL_01290.2	1.825561112	9.626244676	0.000690045	Aminotransferase class-V	Aminotransferase, class V/Cysteine desulfurase	GO:0008152	NA
PAL_01307.2	-2.484146922	10.37182612	0.009292103	Blastomyces yeast-phase-specific protein	Blastomyces yeast-phase-specific protein	NA	NA
PAL_01321.2	-2.673575152	5.481029721	0.002303608	Major Facilitator Superfamily	Major facilitator superfamily	GO:0016021|GO:0055085	NA
PAL_01340.2	-2.236102034	2.101656084	0.002539751	Short-chain dehydrogenases/reductases family signature.	Short-chain dehydrogenase/reductase, conserved site	GO:0016491	NA
PAL_01348.2	-1.287935113	6.539928211	0.003301506	Mitochondrial genome maintenance MGM101	Mitochondrial genome maintenance MGM101	GO:0000002|GO:0000262	NA
PAL_01385.2	1.6042167	6.33872582	0.004593254	Basic-leucine zipper (bZIP) domain profile.	Basic-leucine zipper domain	GO:0003700|GO:0006355|GO:0043565	NA
PAL_01386.2	1.484311976	6.606715951	0.009212981	NA	Yap1 redox domain	NA	NA
PAL_01400.2	-2.352485621	8.585031889	0.000650912	Alpha/beta hydrolase family	NA	NA	NA
PAL_01421.2	-0.705451826	6.22481149	0.007063634	Myb-like domain profile.	Homeodomain-like	GO:0003677	NA
PAL_01438.2	-1.228703889	7.006036542	0.001444538	Aminotransferase class IV	Aminotransferase, class IV	GO:0003824|GO:0008152	Reactome: REACT_13
PAL_01479.2	-1.275343572	6.783384419	0.00414549	RNA recognition motif. (a.k.a. RRM, RBD, or RNP domain)	RNA recognition motif domain	GO:0003676	NA
PAL_01486.2	-2.289074619	5.893395263	0.007894268	Epoxide hydrolase signature	Epoxide hydrolase-like	GO:0003824	NA
PAL_01502.2	1.473274018	5.820382603	0.006030658	SnoaL-like domain	Polyketide cyclase SnoaL-like domain	NA	NA
PAL_01506.2	-1.709534132	8.279662475	0.006105984	NA	NA	NA	NA
PAL_01548.2	1.201656351	5.299575665	0.008043573	RF-1 domain	Peptide chain release factor class I/class II	GO:0003747|GO:0006415	NA
PAL_01549.2	-0.705771362	6.827952411	0.005380361	Mitochondrial carrier protein signature	Mitochondrial carrier protein	GO:0055085	NA
PAL_01582.2	1.862958419	8.372532418	0.004221685	Conserved oligomeric complex COG6	Conserved oligomeric Golgi complex subunit 6	GO:0006891|GO:0017119	NA
PAL_01593.2	0.919043491	6.717581824	0.003336786	Putative methyltransferase	Nicotinamide N-methyltransferase-like	NA	NA
PAL_01632.2	1.643052015	7.216192588	0.008444289	Ketopantoate hydroxymethyltransferase	Ketopantoate hydroxymethyltransferase	GO:0003864|GO:0015940	KEGG: 00770+2.1.2.11|MetaCyc: PWY-6654|UniPathway: UPA00028
PAL_01643.2	2.751638543	8.711730329	0.000463681	BTB domain profile.	BTB/POZ-like	GO:0005515	NA
PAL_01658.2	-1.434901323	7.236077183	0.005948601	Tyrosyl-DNA phosphodiesterase	Tyrosyl-DNA phosphodiesterase I	GO:0005634|GO:0006281|GO:0008081	KEGG: 00565+3.1.4.-
PAL_01662.2	-1.179779474	8.82343105	0.002505544	Acyl-CoA dehydrogenase, middle domain	Acyl-CoA oxidase/dehydrogenase, central domain	GO:0003995|GO:0055114	NA
PAL_01677.2	-1.130534911	3.472503443	0.004047812	Methyltransferase domain	NA	NA	NA
PAL_01733.2	1.062020479	10.6323137	0.003802115	Solute carrier (Solcar) repeat profile.	Mitochondrial substrate/solute carrier	NA	NA
PAL_01737.2	2.704231267	4.17710357	0.00561337	NA	F-box domain	GO:0005515	NA
PAL_01788.2	1.274503475	5.799185247	0.002002147	Heterokaryon incompatibility protein (HET)	Heterokaryon incompatibility	NA	NA
PAL_01790.2	1.799262149	7.554699513	0.004147417	Cellulase (glycosyl hydrolase family 5)	Glycoside hydrolase, family 5	GO:0004553|GO:0005975	NA
PAL_01795.2	4.294532591	4.003161399	0.007089604	Acyl-CoA dehydrogenase, middle domain	Acyl-CoA oxidase/dehydrogenase, central domain	GO:0003995|GO:0055114	NA
PAL_01806.2	-4.439588297	7.2090016	0.001356412	ABC-2 type transporter	ABC-2 type transporter	GO:0016020	NA
PAL_01815.2	1.868224958	10.84954387	0.000494835	Leucine rich repeat, ribonuclease inhibitor type	Leucine-rich repeat, ribonuclease inhibitor subtype	NA	NA
PAL_01843.2	-2.947656907	6.327545388	0.000866747	Short-chain dehydrogenase/reductase (SDR) superfamily signature	Short-chain dehydrogenase/reductase SDR	GO:0008152|GO:0016491	NA
PAL_01856.2	1.27704296	7.68154616	0.00525063	Heterokaryon incompatibility protein (HET)	Heterokaryon incompatibility	NA	NA
PAL_01858.2	1.393842527	8.068377553	0.00522008	Aldehyde dehydrogenase family	Aldehyde dehydrogenase domain	GO:0008152|GO:0016491|GO:0055114	NA
PAL_01859.2	1.028246336	9.295842695	0.004476639	NA	Glucose-methanol-choline oxidoreductase	GO:0006066|GO:0008812|GO:0016614|GO:0050660|GO:0055114	KEGG: 00260+1.1.99.1|UniPathway: UPA00529
PAL_01924.2	1.756086616	8.394854122	0.002178939	Shwachman-Bodian-Diamond syndrome (SBDS) protein	Ribosome maturation protein SBDS, N-terminal	NA	NA
PAL_01940.2	-0.884951222	7.564192353	0.008502424	Glutathione S-transferase, N-terminal domain	Glutathione S-transferase, N-terminal	GO:0005515	NA
PAL_01961.2	1.128644173	8.098267921	0.004003256	Prephenate dehydratase domain profile.	Prephenate dehydratase	GO:0004664|GO:0009094	KEGG: 00400+4.2.1.51|UniPathway: UPA00121
PAL_01981.2	-0.953459273	4.943324833	0.007359608	TIGR00729: ribonuclease HII	Ribonuclease H2, subunit A	GO:0004523|GO:0016070	NA
PAL_01981.2	-0.953459273	4.943324833	0.007359608	NA	Ribonuclease HII, helix-loop-helix cap domain	GO:0004523	NA
PAL_02006.2	-1.558297017	7.914970425	0.000632778	Alpha/beta hydrolase family	NA	NA	NA
