# Supplementary material for: Differing Alterations of Two Esca Associated Fungi, Phaeoacremonium aleophilum and Phaeomoniella chlamydospora on Transcriptomic Level, to Co-Cultured Vitis vinifera L. calli
Source: PLoS One. 2016 Sep 22;11(9):e0163344. doi: 10.1371/journal.pone.0163344 (PMC5033417; doi:10.1371/journal.pone.0163344)
Supplement: S3 Table — (TXT) [file pone.0163344.s008.txt]

ATACCGAGAAAGCCACCACA	PCH_01391.2f
TACACCTTCCCTGCGTCATT	PCH_01391.2r
CATTTTCACCGGCCTCCAAA	PCH_01570.2f
GCTTCCTCACAATCCTGCAG	PCH_01570.2r
CTTCTCTTCGTCTGCAACCG	PCH_01766.2f
GCTGGATTGAAGTAGCGCAA	PCH_01766.2r
ACCCATCTCAACACCGTGAT	PCH_01970.2f
TTATCAACAACGGCGCACAA	PCH_01970.2r
TTCATGGTTGGCTTTGCTCC	PCH_b-tub F
TTCTTGTTCTGGACGTTGCG	PCH_b-tub R
GGCCCTGAGATCTACACCTC	PAL_01795.2f
CAACGGCATACAGTTCCTCG	PAL_01795.2r
AGGTCGTCACTTCAAGGAGG	PAL_00547.2f
GATCACTTCGGTAGGCTGGA	PAL_00547.2r
GGTCGCATACATCCACCCTA	PAL_01859.2f
GCATCAGACGAGGGGTATCA	PAL_01859.2r
AGATATCGCGAGTGACACGT	PAL_01151.2f
CTCCTCCTTTCCCCGAAGTT	PAL_01151.2r
ATCACTCACTCCCTTGGTGG	PAL_b_tub_F1
AGATGTCGTACAGAGCCTCG	PAL_b_tub_R1
